# Supplementary material for: How museum-based creative-product experiences shape cultural confidence via cultural cognition and cultural identity
Source: Front Psychol. 2026 Jan 15;16:1742322. doi: 10.3389/fpsyg.2025.1742322 (PMC12852316; doi:10.3389/fpsyg.2025.1742322)
Supplement: Supplementary file 1 [file Table_1.xlsx]

## Sheet: Data
number	CG1	CG2	CG3	CI1	CI2	CI3	CI4	CC1	CC2	CC3	CC4	S1	S2	S3	A1	A2	A3	T1	T2	T3	R1	R2	R3	F1	F2	F3	F4	gender	age	education	income	occupation
369	7	7	7	7	7	7	7	7	7	7	7	7	7	7	7	6	7	7	7	7	7	7	6	6	6	7	6	2	2	3	2	4
71	7	7	7	7	7	7	7	7	7	7	7	7	6	6	6	6	6	7	7	7	7	7	7	7	7	7	7	2	1	3	1	5
67	7	7	7	7	7	7	7	7	7	7	6	7	6	6	7	7	7	7	7	7	6	7	6	7	7	6	7	2	1	3	1	5
74	7	7	7	7	7	7	7	7	7	7	7	7	7	7	7	7	7	7	7	7	7	7	5	6	7	6	6	1	3	1	3	2
283	7	7	7	7	7	7	7	7	7	7	6	7	7	7	7	7	7	7	6	7	7	7	7	6	7	7	6	2	3	3	4	4
217	7	7	7	7	7	7	7	7	7	6	7	5	6	7	7	5	7	6	5	7	7	6	6	5	7	6	5	2	4	4	5	4
43	7	7	7	7	7	7	7	7	7	7	6	7	7	7	6	6	6	6	6	6	6	6	6	6	6	6	6	1	2	3	2	4
275	7	7	6	7	7	7	7	7	7	7	6	6	7	6	6	7	7	7	7	7	7	7	6	7	7	7	7	2	2	3	2	4
274	7	7	6	7	7	7	7	7	7	7	7	6	7	7	6	7	7	7	6	6	6	7	7	6	7	7	6	1	1	3	1	5
177	7	7	6	7	7	7	7	7	5	6	7	6	6	7	6	4	5	6	6	4	7	7	7	6	7	6	6	2	3	2	3	6
303	7	6	6	7	7	7	7	7	7	6	4	6	6	6	6	6	6	6	4	5	6	5	4	4	5	6	5	2	2	3	5	3
194	7	5	5	7	7	7	7	7	7	7	6	6	7	7	4	3	4	5	5	4	5	6	6	5	4	3	4	2	5	2	2	6
255	7	4	4	7	7	7	7	5	5	5	4	4	7	7	5	6	6	3	4	3	6	7	7	4	3	4	3	2	1	3	3	6
25	7	7	7	7	7	7	6	7	7	7	7	7	7	7	6	7	7	7	7	7	6	7	7	7	7	7	7	2	1	3	1	5
313	7	7	7	7	7	7	7	6	7	6	5	5	5	5	6	5	6	7	6	7	5	6	5	7	7	7	5	2	1	3	1	5
24	7	7	7	7	7	7	6	7	7	6	6	6	7	6	6	7	5	6	5	7	7	7	7	7	7	6	5	2	1	4	1	5
206	7	7	7	6	7	7	7	3	5	7	5	5	4	6	5	6	5	6	7	6	5	6	4	6	6	4	5	2	2	4	4	4
8	7	7	7	7	7	7	6	7	5	6	6	5	5	4	6	5	5	7	7	7	6	5	5	5	5	4	4	2	1	3	1	5
147	7	7	6	7	7	7	6	7	7	5	6	5	6	6	5	6	6	5	5	4	3	2	2	5	7	2	5	2	1	3	1	5
39	7	6	6	7	6	7	7	7	7	7	6	7	7	7	7	6	7	6	7	7	7	7	6	6	7	7	7	1	3	3	2	4
253	7	6	6	7	7	7	6	7	6	6	6	6	7	7	7	6	6	6	6	7	6	7	5	7	7	6	7	2	1	3	3	5
27	7	6	6	7	7	7	6	6	6	5	4	5	4	4	5	4	6	6	5	5	4	4	3	6	5	4	5	2	2	4	1	5
174	7	7	4	7	7	7	6	7	6	6	5	7	7	6	5	7	6	6	3	7	7	6	5	4	6	5	6	1	2	3	5	1
106	7	5	5	7	6	7	7	7	7	7	7	6	6	7	6	6	6	6	6	6	6	6	6	7	6	7	6	1	2	3	2	4
54	7	5	5	7	7	7	6	5	6	6	5	6	6	5	5	5	5	5	6	6	6	6	5	5	5	4	4	2	5	2	2	2
77	7	7	7	7	7	7	6	6	7	7	5	5	7	7	5	5	7	7	6	6	4	4	4	6	7	1	7	2	2	3	4	1
180	7	6	7	7	6	6	7	7	7	6	4	5	6	6	6	6	7	7	7	6	7	6	7	7	6	5	7	2	3	3	5	6
372	7	6	6	7	6	6	7	7	7	7	6	7	7	6	7	6	6	7	7	7	7	7	6	7	7	7	6	1	3	3	4	4
35	7	6	6	6	6	7	7	7	6	7	7	7	7	7	5	6	7	7	7	7	6	6	7	6	6	6	6	2	1	3	1	5
145	7	5	6	6	6	7	7	7	7	7	6	7	7	7	7	6	6	7	7	7	7	7	6	7	6	6	7	2	1	1	1	5
193	7	6	5	7	6	7	6	6	7	7	7	5	7	7	6	7	7	6	5	7	7	7	5	6	7	7	5	2	2	3	2	4
91	7	6	7	7	7	7	5	7	7	7	4	6	7	7	6	6	5	6	5	4	4	6	5	6	5	5	2	1	5	1	1	2
242	7	6	4	6	7	7	6	7	7	7	5	6	7	7	6	7	7	7	7	6	6	6	7	6	7	5	6	2	2	3	5	6
210	7	7	6	7	5	7	6	7	7	7	6	7	7	6	6	6	7	7	7	7	6	6	6	3	6	5	4	2	3	3	4	6
157	7	7	6	6	7	7	7	7	7	6	6	5	7	5	5	6	6	6	6	7	6	7	7	5	7	5	6	2	2	3	4	4
26	7	6	6	7	6	7	6	7	7	7	5	7	7	7	6	6	6	7	6	6	6	6	4	5	5	6	6	1	1	4	1	5
205	7	5	6	7	7	7	7	7	5	7	4	5	5	5	5	5	5	6	6	6	7	7	7	4	4	3	4	2	2	3	3	4
64	7	7	7	6	7	7	5	7	7	7	6	7	7	7	7	7	7	7	7	7	5	7	7	7	7	7	7	2	1	3	1	5
29	7	7	7	6	7	6	6	7	7	7	6	7	7	7	7	6	7	7	7	7	7	7	7	6	6	7	6	2	2	4	4	4
88	7	7	7	7	7	7	5	4	7	6	4	5	7	7	4	5	6	7	7	5	6	5	7	5	7	7	6	2	2	3	3	1
36	7	7	7	6	6	6	6	6	6	5	6	7	7	6	5	5	6	7	7	7	3	3	3	6	6	5	7	1	2	4	1	6
179	7	5	7	6	7	7	5	7	6	5	4	5	4	6	5	5	5	6	6	4	5	5	4	6	5	4	4	2	3	3	3	6
156	7	5	6	6	6	7	6	6	7	6	6	5	6	5	5	6	4	7	7	7	4	5	5	4	5	3	4	2	1	3	1	5
286	7	5	5	7	6	6	4	6	6	6	7	5	5	4	5	4	4	6	5	6	6	6	4	6	6	5	5	2	1	4	1	5
158	7	4	4	6	6	7	5	6	6	5	4	3	4	2	5	5	5	5	3	3	5	4	4	4	5	3	3	2	1	3	1	5
161	7	7	4	7	7	6	4	6	7	6	4	5	7	5	5	4	7	6	5	6	5	5	4	5	7	4	5	2	2	4	1	5
73	6	7	6	7	7	7	7	7	7	7	6	6	7	7	6	6	6	7	7	7	7	6	6	6	7	6	6	1	5	2	3	4
232	6	6	7	7	7	7	7	7	7	7	7	5	6	6	4	4	5	6	6	6	7	7	7	7	7	7	7	2	5	3	5	4
6	6	7	6	7	7	7	7	7	7	7	6	6	5	6	7	5	6	6	6	6	6	6	6	5	7	7	7	2	1	3	2	5
59	6	7	6	7	7	7	7	6	6	6	6	6	4	4	5	5	5	5	5	5	4	5	5	5	6	6	5	2	3	3	4	4
41	6	6	6	7	7	7	7	7	7	7	7	7	7	7	7	7	7	7	7	7	7	7	7	7	6	5	7	1	1	3	1	5
17	6	6	6	7	7	7	7	7	7	7	6	7	7	7	6	6	7	7	7	7	6	5	5	6	7	4	5	2	1	3	2	1
47	6	6	6	7	7	7	7	7	7	6	5	7	7	7	6	7	7	7	7	7	6	5	5	7	7	5	6	2	1	2	1	5
32	6	6	6	7	7	7	7	7	7	7	7	6	6	5	5	5	7	7	6	7	7	7	7	5	5	5	7	2	2	3	3	3
391	6	7	5	7	7	7	7	7	7	7	7	7	6	7	7	7	7	7	6	6	7	7	7	7	7	7	7	2	2	3	4	4
196	6	6	6	7	7	7	7	6	6	6	4	7	7	7	6	6	7	7	6	7	7	7	6	7	7	6	6	2	1	2	1	5
95	6	6	6	7	7	7	7	7	7	7	7	5	6	6	4	4	4	6	6	7	7	5	6	4	5	5	5	2	4	4	5	4
320	6	6	6	7	7	7	7	7	6	6	6	5	6	4	6	6	6	6	6	5	5	6	6	4	4	5	6	2	2	3	4	4
244	6	7	5	7	7	7	7	7	7	6	5	5	7	7	5	6	5	7	6	6	6	7	4	7	7	6	7	1	1	3	5	4
38	6	6	6	7	7	7	7	7	7	6	6	7	7	7	6	5	6	6	7	7	5	6	6	6	6	6	5	2	1	3	1	5
76	6	6	6	7	7	7	7	7	7	6	6	6	5	5	5	5	5	5	5	6	5	5	5	4	5	5	4	2	4	3	2	6
70	6	5	6	7	7	7	7	5	7	5	5	5	5	5	5	4	4	6	7	7	7	7	7	5	6	7	7	2	1	3	1	5
112	6	6	5	7	7	7	7	7	7	6	7	6	6	6	6	5	6	7	6	5	6	6	6	7	7	6	5	2	3	3	3	3
347	6	6	4	7	7	7	7	7	7	7	7	6	6	6	6	7	7	7	7	7	7	7	7	7	7	7	6	2	2	3	2	4
306	6	5	6	7	7	7	7	7	7	7	7	6	7	6	6	6	6	6	6	6	7	7	6	7	6	7	7	1	3	3	4	4
285	6	5	5	7	7	7	7	7	7	7	7	7	5	6	6	5	5	5	5	5	7	7	7	6	7	6	5	2	2	4	5	4
188	6	6	6	7	7	7	7	7	7	7	7	6	5	5	4	5	5	7	7	7	7	7	5	6	5	6	7	2	2	4	1	5
230	6	7	7	7	7	7	6	7	7	6	6	6	6	6	5	7	6	6	6	6	6	6	5	5	5	4	4	2	1	4	3	4
178	6	7	7	7	7	7	6	7	7	6	7	7	6	5	6	4	6	7	6	5	6	7	7	6	6	5	6	2	2	3	3	6
61	6	7	6	7	7	7	7	7	7	7	7	6	6	6	6	6	6	7	7	7	7	7	7	6	6	6	7	2	1	3	1	5
82	6	7	6	7	7	7	7	7	7	6	7	6	7	7	6	1	7	7	7	7	6	7	7	6	7	6	6	1	1	3	1	5
69	6	7	6	7	7	7	7	7	7	6	6	7	7	7	4	4	5	7	7	7	6	7	7	7	7	7	6	2	1	3	1	5
9	6	7	6	7	7	7	6	7	7	7	6	6	7	6	7	7	7	6	6	7	5	6	5	6	7	7	5	1	1	3	1	5
84	6	7	6	7	7	7	6	7	7	7	6	5	6	6	6	4	5	6	6	7	6	7	7	7	6	6	5	1	2	3	4	1
128	6	6	7	7	7	7	7	7	7	7	7	7	7	7	6	6	6	6	5	4	7	7	4	7	7	7	7	1	5	3	3	4
192	6	7	6	7	7	7	6	7	7	7	7	7	6	7	6	7	7	7	4	4	7	7	6	4	5	6	6	2	1	3	1	4
154	6	6	6	7	6	7	7	7	7	5	7	4	4	4	5	4	7	7	7	7	7	7	7	5	4	5	4	2	2	3	3	4
89	6	6	6	7	7	7	7	7	7	7	7	6	7	7	7	7	7	7	7	6	6	5	6	5	6	6	7	2	2	3	3	4
396	6	6	6	7	7	7	7	7	7	7	5	6	7	7	6	5	7	7	6	7	6	6	7	7	7	6	6	2	2	4	3	4
170	6	6	6	7	7	7	7	6	7	6	7	5	5	6	6	6	5	7	6	7	6	7	5	7	7	7	6	2	3	3	3	6
49	6	6	6	7	7	7	6	7	7	7	6	6	6	7	6	7	7	7	6	7	6	6	6	7	6	5	6	2	1	3	1	5
30	6	6	6	7	7	7	6	7	7	7	7	7	6	7	5	5	6	6	7	6	5	5	7	7	7	7	5	1	1	3	3	4
87	6	6	6	7	7	7	7	7	6	5	5	7	7	6	6	6	6	7	7	6	5	7	7	7	7	6	5	2	1	3	5	5
276	6	7	5	7	7	7	6	7	7	7	5	7	7	7	5	5	6	5	6	6	7	7	7	7	7	7	7	2	2	4	3	4
120	6	6	6	7	7	7	6	6	7	6	5	6	6	6	6	5	6	6	6	7	5	7	5	6	6	6	6	1	1	3	1	5
195	6	5	6	7	6	7	7	7	7	7	6	7	7	7	5	6	6	7	7	7	6	7	7	7	7	7	7	1	1	3	2	5
23	6	5	6	7	7	7	7	7	7	7	6	6	6	7	5	6	7	7	7	6	7	6	6	4	4	3	6	1	2	4	2	5
392	6	6	5	7	7	7	6	6	6	6	5	6	5	5	7	7	7	7	7	6	6	6	5	6	6	5	5	1	3	3	4	1
65	6	5	6	7	7	7	7	7	7	6	6	7	5	5	7	5	6	6	5	5	5	5	4	5	6	5	5	2	1	3	1	5
149	6	5	5	7	6	7	7	7	7	6	6	4	5	4	3	3	5	7	7	7	6	7	4	2	6	6	6	2	2	3	2	4
245	6	6	4	7	7	7	7	6	7	4	6	5	7	5	4	4	7	7	4	5	5	5	5	6	6	4	4	2	1	4	1	5
338	6	7	7	7	6	6	7	6	6	7	5	7	7	5	5	5	5	6	5	6	6	5	6	4	5	5	6	2	1	3	4	6
81	6	7	6	7	7	7	6	7	7	7	6	7	7	6	7	5	7	7	6	7	7	7	6	7	7	6	7	1	1	3	1	5
12	6	7	6	7	7	7	6	6	7	7	5	4	5	5	4	4	7	6	7	6	7	7	6	4	4	4	6	1	1	3	4	4
390	6	7	6	7	6	7	7	7	7	6	6	6	6	6	6	6	6	6	6	7	7	7	6	6	6	7	6	1	2	3	5	1
94	6	7	6	7	7	7	6	7	7	7	5	6	5	5	6	6	6	6	6	6	6	5	6	6	6	6	5	2	3	3	5	3
254	6	6	7	6	7	7	7	7	7	7	6	4	7	7	7	6	6	5	6	5	6	7	5	5	7	6	5	1	5	2	2	6
99	6	6	6	7	7	7	6	7	7	7	6	6	5	6	5	5	5	6	6	7	5	5	6	5	6	5	5	2	1	3	1	5
273	6	6	6	7	6	7	6	6	7	5	5	5	4	6	5	5	5	7	6	6	7	7	4	6	7	5	6	2	1	3	1	5
58	6	6	6	7	6	7	6	6	7	7	6	6	6	7	6	5	5	6	5	7	7	7	5	5	5	5	6	1	1	3	1	5
45	6	6	6	7	7	7	6	7	7	7	5	6	7	7	5	6	7	6	5	6	7	6	7	7	7	7	6	2	2	3	3	4
78	6	6	6	7	7	7	7	6	7	6	6	6	7	5	6	6	7	7	7	5	7	5	6	6	6	6	6	1	1	1	1	5
172	6	5	7	7	6	7	7	7	7	6	5	5	6	6	5	6	4	6	6	5	7	7	6	6	4	4	5	2	1	3	1	5
308	6	6	6	7	7	7	6	5	6	5	5	5	5	5	4	4	4	5	4	5	4	6	5	4	5	4	5	1	5	4	5	4
40	6	5	6	7	7	7	6	7	7	7	5	5	5	4	5	6	7	7	7	6	5	6	7	6	6	6	5	2	1	3	1	5
236	6	6	5	6	7	7	7	7	7	6	6	6	7	6	5	5	6	5	6	7	6	6	4	6	6	5	6	1	1	3	2	5
323	6	7	4	7	5	7	7	6	7	6	5	7	3	5	5	7	5	7	4	4	6	7	7	6	5	6	6	2	3	3	3	6
370	6	5	5	6	7	7	7	7	7	6	5	5	7	6	5	5	6	6	5	6	5	6	6	6	5	5	5	2	1	3	2	4
121	6	4	4	7	7	6	6	5	5	6	6	6	6	5	6	5	6	5	6	3	4	4	4	3	5	5	3	1	2	3	4	4
225	6	7	7	6	7	7	6	6	7	6	5	6	6	7	6	7	7	7	7	7	7	6	6	7	6	7	7	2	2	3	2	1
218	6	6	7	7	6	7	6	7	6	7	6	6	6	7	6	5	6	6	6	6	6	5	5	6	6	6	6	1	1	3	4	4
48	6	6	6	6	7	7	7	7	7	6	5	6	7	7	5	6	6	7	7	7	6	7	7	7	7	6	7	2	1	3	1	5
42	6	6	6	7	7	7	6	7	7	7	7	6	5	6	6	5	7	7	6	6	6	7	5	6	6	5	6	2	1	3	1	5
2	6	6	6	6	7	7	5	6	7	7	5	6	6	6	6	6	5	6	6	6	6	5	5	5	5	5	5	1	2	3	2	4
90	6	6	6	7	6	7	5	7	7	7	7	5	5	5	6	5	5	6	5	6	5	5	4	5	6	6	5	1	2	3	4	4
176	6	6	5	5	7	7	6	7	7	5	5	5	6	4	5	5	4	6	5	4	6	7	6	7	6	5	5	1	4	3	4	4
126	6	6	5	6	7	7	6	7	7	6	6	6	6	6	3	5	3	4	4	5	6	6	6	6	6	5	5	1	4	3	3	4
226	6	4	4	6	7	6	7	6	6	5	7	6	7	6	6	6	7	6	7	7	5	6	7	7	6	6	5	1	2	4	5	6
282	6	6	7	6	6	7	5	7	7	6	4	6	6	7	5	4	6	6	6	7	6	7	5	6	6	4	5	1	1	2	1	5
246	6	7	6	7	6	6	7	6	6	5	7	6	6	7	6	6	5	6	6	7	6	6	5	7	6	7	6	2	3	3	4	4
216	6	7	6	7	5	6	6	4	7	6	4	7	7	6	6	5	6	6	7	7	6	6	4	6	6	5	5	1	1	3	3	4
316	6	5	7	6	6	7	5	7	7	5	7	7	7	7	7	7	7	7	7	6	7	7	6	7	6	7	7	2	2	4	5	4
20	6	6	6	7	6	6	6	6	6	6	6	6	5	6	6	6	6	7	7	6	6	6	7	6	7	6	6	2	1	2	1	5
289	6	6	6	6	6	6	6	7	7	7	7	5	7	6	6	5	5	6	6	6	6	7	7	6	6	6	6	1	4	3	3	4
152	6	6	6	6	6	7	6	7	6	6	5	4	5	5	6	5	6	7	6	6	6	6	6	3	6	6	6	2	4	3	3	4
50	6	6	6	6	6	6	7	7	7	6	6	6	6	6	6	6	6	6	6	6	6	6	5	6	6	6	6	1	2	3	3	4
31	6	5	6	6	6	7	6	6	6	6	5	5	6	6	5	4	5	5	5	5	5	4	4	5	5	6	5	1	2	4	2	5
53	6	5	5	6	7	5	7	6	7	6	7	7	6	6	7	6	7	6	7	7	7	5	7	7	6	7	7	1	1	4	5	5
132	6	5	5	7	5	7	6	7	7	6	6	5	6	5	4	5	4	6	5	6	6	6	5	5	6	5	5	2	3	4	4	4
312	6	5	5	6	6	7	7	6	6	5	4	5	6	5	4	4	4	6	4	5	6	5	4	4	5	4	4	2	1	3	2	5
163	6	6	3	6	5	7	7	7	7	5	5	4	3	4	4	4	4	4	3	4	4	5	4	5	4	5	5	2	2	4	1	5
200	6	6	7	6	6	6	6	6	6	6	6	6	7	6	5	6	6	7	6	6	6	7	6	6	6	5	6	1	1	3	1	5
207	6	6	6	6	6	6	6	6	5	6	4	5	4	5	5	3	4	4	5	6	6	6	6	4	5	5	5	1	2	4	4	1
240	6	5	6	7	5	6	6	5	7	7	6	5	5	7	4	4	5	6	5	7	6	7	5	7	6	4	6	1	1	2	1	5
220	6	6	5	6	5	7	6	7	6	7	6	6	6	4	4	6	6	6	5	5	7	4	5	6	5	5	6	1	2	3	5	4
162	6	6	5	6	6	7	5	5	6	5	6	5	6	5	5	5	5	5	6	5	5	6	6	5	6	5	5	1	3	4	4	4
339	6	5	6	6	7	6	5	6	7	5	4	5	5	6	5	5	5	5	4	5	5	6	4	4	4	4	5	2	2	3	2	4
134	6	6	4	7	6	6	6	6	7	7	6	6	4	5	5	5	4	6	7	7	6	7	7	7	7	6	7	2	2	3	2	1
122	6	5	5	6	6	6	6	6	6	6	6	5	7	7	6	6	6	6	6	6	6	7	6	5	6	5	6	2	2	4	5	4
143	6	5	6	6	7	6	6	7	7	6	5	5	6	4	5	4	5	6	5	6	6	6	6	5	6	3	4	1	1	4	1	5
288	6	5	4	7	7	7	4	7	7	7	7	5	5	5	6	4	4	7	7	6	7	7	5	7	7	7	7	2	1	3	2	6
97	6	6	6	6	7	6	5	7	6	6	7	6	7	6	5	6	7	7	7	6	6	6	6	6	5	5	6	2	1	3	1	5
107	6	6	6	6	6	6	5	6	6	6	4	6	6	6	6	6	6	6	4	5	5	6	6	5	5	4	5	1	2	3	3	1
394	6	6	6	6	6	6	6	4	6	6	5	5	6	6	6	4	5	5	5	5	6	6	5	4	5	4	5	2	1	3	1	5
173	6	6	4	6	6	7	6	7	6	6	6	5	6	6	6	4	6	7	6	6	4	6	6	5	6	4	6	1	1	3	1	5
375	6	6	4	6	6	6	6	6	6	6	5	5	6	5	5	6	6	6	5	6	5	6	5	6	6	5	6	1	1	3	1	5
211	6	5	5	6	5	6	6	6	6	6	5	5	6	6	5	5	4	5	5	6	5	6	5	6	5	5	5	1	4	3	2	1
13	6	5	6	6	6	6	5	7	7	7	7	5	5	5	4	6	4	5	5	4	4	7	4	7	7	7	7	1	2	4	5	6
127	6	4	5	7	5	5	5	4	6	6	6	4	5	5	4	5	5	6	4	4	5	6	6	2	2	2	4	2	2	4	1	5
224	6	5	3	6	5	6	6	6	7	6	5	5	6	6	5	5	6	5	5	5	5	6	6	6	6	5	6	2	1	3	3	4
252	6	6	7	4	6	7	6	6	7	6	5	6	6	7	5	5	6	6	7	6	6	7	7	6	6	0	5	1	2	3	4	1
102	6	6	6	6	5	5	6	6	5	4	5	6	6	5	4	5	5	6	5	7	6	6	5	7	7	5	6	2	1	2	1	5
311	6	6	6	6	6	6	6	6	6	6	4	6	6	6	5	4	5	6	6	6	6	5	7	7	7	6	6	2	1	3	1	5
14	6	6	6	6	5	6	6	5	6	6	6	5	6	5	4	4	4	5	5	6	4	5	5	4	4	4	4	1	3	4	4	4
314	6	5	5	6	5	6	5	5	6	6	5	3	4	4	4	5	5	6	7	4	4	5	3	4	3	4	4	2	1	1	1	5
229	6	5	5	6	5	6	5	5	5	5	5	7	5	5	5	4	4	6	4	5	6	6	6	5	6	5	6	1	1	3	4	6
113	6	4	4	3	6	7	7	6	6	6	6	4	5	7	4	5	5	6	5	6	6	6	3	6	5	4	4	1	2	4	1	5
85	6	6	6	6	6	4	5	5	4	4	4	6	6	6	5	6	5	5	4	4	4	4	4	5	6	4	4	2	3	4	5	6
109	6	4	5	5	5	6	6	6	7	6	6	4	5	4	4	4	4	5	4	5	4	4	3	4	3	3	4	2	3	3	5	4
399	6	4	4	5	5	6	6	6	7	6	5	6	6	6	5	5	4	7	5	6	4	5	5	4	4	4	4	1	1	3	1	5
198	6	6	6	6	4	6	5	5	6	6	5	5	4	4	4	4	4	4	4	4	5	5	4	5	6	5	5	1	1	3	1	5
153	6	5	6	5	6	5	5	6	5	6	6	4	5	5	5	6	6	6	5	5	4	5	5	5	6	6	5	1	2	3	5	4
191	6	6	4	6	4	6	5	4	6	4	4	6	6	5	6	5	5	6	4	4	4	4	5	3	3	3	6	2	1	3	1	5
165	6	5	4	5	6	6	5	6	5	4	4	4	5	4	4	5	5	6	5	5	6	6	5	4	4	3	4	2	3	3	2	6
151	6	4	4	5	5	6	5	5	6	5	5	4	4	4	5	5	5	5	5	5	6	6	5	3	5	4	5	1	4	3	5	4
238	6	6	6	5	5	6	5	5	7	6	4	6	6	6	5	6	6	6	7	6	4	6	4	6	5	4	4	2	4	3	3	4
114	6	5	6	3	6	4	6	7	6	6	5	6	7	5	5	4	6	7	5	7	7	7	5	6	4	4	6	2	1	3	1	5
16	6	4	5	4	5	6	5	3	4	4	3	5	4	4	6	6	5	6	5	6	7	6	5	5	4	4	5	1	5	3	5	4
281	6	5	4	5	5	5	5	5	5	5	5	6	6	6	5	3	3	6	5	5	4	5	4	4	4	4	4	1	3	4	3	4
175	6	6	5	5	5	5	5	6	6	6	6	4	6	5	5	5	7	6	5	6	6	5	6	6	7	7	6	2	2	4	1	5
72	5	6	6	7	7	7	7	7	7	7	6	7	7	7	7	7	7	6	7	7	7	7	7	7	7	7	7	2	3	2	3	3
371	5	5	6	7	7	7	7	7	7	7	7	7	6	7	7	6	7	7	7	7	6	7	7	7	7	7	7	2	2	3	2	4
321	5	6	5	7	7	7	7	7	7	7	7	4	5	5	6	6	6	7	7	7	5	7	5	5	5	5	5	2	1	3	2	4
319	5	5	6	7	7	7	7	7	7	7	7	6	7	5	6	4	5	5	5	5	6	5	5	5	6	5	5	2	1	3	1	5
37	5	5	5	7	7	7	7	7	7	7	7	6	6	7	7	7	7	7	7	7	7	7	7	7	7	7	7	1	1	3	1	5
3	5	5	5	7	7	7	7	7	7	5	5	6	7	6	5	6	6	6	7	7	7	6	7	7	7	7	7	1	5	3	2	1
119	5	6	4	7	7	7	7	7	7	7	6	5	6	5	6	5	7	7	4	7	6	6	6	6	6	6	7	2	2	3	1	5
284	5	4	5	7	7	7	7	7	7	7	7	6	7	7	5	5	5	7	7	7	6	6	5	5	6	4	4	2	4	3	5	4
280	5	3	6	7	7	7	7	7	7	7	6	6	5	7	3	5	7	7	3	7	7	7	7	6	6	4	7	1	4	1	2	6
227	5	5	4	7	7	7	7	7	7	7	5	6	5	5	4	2	5	5	4	4	5	6	6	5	5	4	5	2	1	3	2	5
377	5	5	3	7	7	7	7	7	7	7	7	7	7	7	5	5	5	6	6	6	6	6	6	6	6	6	3	2	3	4	5	4
51	5	6	6	7	7	7	7	7	7	5	7	6	7	6	5	5	6	6	7	6	5	6	6	7	7	7	6	2	1	4	4	4
199	5	6	6	7	7	7	6	6	7	6	6	7	7	6	5	7	6	7	6	6	5	7	6	7	7	6	6	1	1	3	1	5
337	5	5	7	7	7	7	7	7	7	7	5	6	7	6	5	6	6	6	5	6	6	7	5	6	6	7	7	1	3	3	4	6
234	5	5	5	7	7	7	6	7	7	5	4	6	6	6	5	6	6	6	7	7	6	6	6	4	5	3	4	1	4	3	5	4
56	5	5	5	7	7	7	7	7	7	7	7	7	7	7	4	4	4	4	4	4	5	5	5	5	5	4	4	2	1	3	1	5
144	5	5	4	7	7	7	7	6	7	7	6	7	6	6	5	6	7	7	7	7	7	7	5	7	7	6	7	2	1	1	1	5
336	5	5	4	7	7	7	6	7	7	7	7	5	5	5	5	6	5	5	6	6	6	7	5	5	6	6	5	1	4	3	4	4
219	5	7	5	7	6	7	6	7	6	5	6	5	6	6	4	5	6	6	5	5	6	7	6	7	6	7	6	2	2	3	4	4
397	5	6	6	7	7	7	5	5	7	6	5	5	6	5	5	5	6	6	4	5	6	6	5	5	5	6	6	1	2	3	4	4
400	5	6	5	7	7	7	6	7	6	6	6	6	6	5	5	6	6	6	6	6	6	7	6	5	7	5	6	2	1	3	1	5
4	5	6	5	7	7	7	7	7	6	6	6	5	7	7	5	5	6	6	6	6	5	5	6	5	6	5	6	2	3	3	3	5
117	5	4	7	6	7	7	7	7	7	6	5	5	4	5	3	3	5	6	6	5	5	6	5	6	6	5	5	2	1	4	1	5
271	5	5	5	6	7	7	7	7	7	7	7	5	6	6	5	5	5	6	7	7	4	6	6	6	6	6	5	1	1	3	2	4
116	5	5	5	6	7	7	7	7	7	7	6	5	6	6	6	6	7	7	6	7	7	6	6	5	6	5	5	2	2	1	1	6
83	5	5	5	7	7	7	7	7	7	7	7	5	7	7	7	4	7	7	5	5	4	4	7	7	7	7	7	1	2	4	5	6
166	5	6	4	7	6	7	7	6	6	4	6	6	4	3	5	4	3	6	6	5	6	7	6	5	6	5	4	1	1	3	3	5
395	5	5	4	7	7	7	6	6	7	6	5	6	5	4	6	4	4	4	4	5	5	6	6	5	6	4	5	2	1	3	1	5
293	5	4	4	6	7	7	7	6	7	6	6	5	5	4	5	5	5	6	5	5	6	7	5	6	6	6	6	2	1	3	1	5
125	5	6	6	7	6	6	7	6	6	6	5	6	6	6	5	6	6	6	6	6	6	5	6	6	6	5	5	2	4	3	3	4
243	5	6	6	7	7	7	5	7	6	6	4	5	4	5	4	5	5	7	5	7	6	4	7	6	6	5	5	2	1	3	1	5
140	5	5	6	6	7	7	6	6	7	6	7	6	6	7	6	5	6	7	7	6	6	5	5	6	5	5	6	2	2	3	3	6
270	5	6	4	7	6	7	6	6	7	5	6	4	4	4	5	5	5	5	5	6	6	6	5	6	5	5	5	2	2	4	3	4
278	5	3	5	7	6	6	6	7	7	6	6	6	6	5	6	3	2	6	6	6	3	3	3	6	6	6	6	2	1	3	1	5
130	5	4	4	6	6	7	7	5	7	6	5	4	5	5	4	4	4	5	4	4	4	5	4	5	5	4	4	2	3	3	4	4
235	5	7	6	6	6	6	7	6	6	6	7	7	6	6	5	6	6	6	6	6	6	6	5	7	6	6	7	1	3	3	1	2
208	5	6	5	6	6	6	7	6	6	6	6	6	7	5	6	6	6	7	5	6	6	6	5	5	6	6	5	1	3	3	5	1
46	5	5	6	6	6	7	6	6	7	5	6	7	6	6	5	5	5	5	5	6	5	6	5	5	5	5	4	1	3	3	4	5
146	5	7	4	7	6	7	5	5	7	6	7	4	5	7	6	4	5	6	5	4	7	6	7	6	6	6	6	2	1	3	1	5
171	5	5	5	6	6	7	6	6	6	6	6	6	5	5	4	4	5	6	6	6	5	6	4	5	5	4	5	1	1	4	1	5
80	5	5	5	7	7	7	4	7	7	4	6	5	6	4	6	5	6	6	6	5	3	3	4	5	4	2	5	2	1	3	1	5
259	5	5	5	7	5	5	7	6	7	6	5	5	5	5	4	5	5	6	4	6	5	5	6	5	5	5	4	2	4	1	1	1
131	5	5	5	7	6	6	5	3	6	6	5	5	6	4	5	4	4	4	5	4	5	6	6	3	2	3	3	1	1	4	1	5
202	5	5	5	6	6	7	6	7	6	6	5	6	6	6	4	4	4	6	6	6	6	6	6	6	5	4	5	2	1	3	1	5
248	5	5	3	6	7	7	7	7	5	6	7	3	2	5	4	2	4	5	3	4	4	6	6	6	6	6	6	1	4	3	5	4
160	5	7	6	6	7	6	4	7	5	7	4	4	5	6	4	5	5	7	6	5	7	7	4	4	7	6	7	1	1	3	1	5
93	5	6	5	6	5	6	7	6	7	6	6	7	7	7	6	6	6	7	7	7	7	7	7	7	7	7	7	1	2	3	5	4
213	5	6	5	6	6	6	5	6	5	5	5	4	4	4	4	4	5	6	6	5	5	6	3	5	4	4	5	1	2	3	2	4
241	5	5	6	6	5	7	6	7	6	4	5	5	5	5	4	4	4	5	6	6	6	7	5	5	6	3	5	1	1	3	1	5
249	5	6	5	6	6	6	6	7	7	6	7	7	6	6	4	3	3	6	4	5	6	6	3	6	5	6	6	2	3	4	2	4
318	5	5	5	6	6	6	6	5	5	5	5	7	7	7	7	7	7	7	7	7	6	6	6	6	6	6	6	2	2	3	4	3
260	5	5	5	6	7	7	4	5	6	6	5	6	5	6	4	4	6	6	6	5	6	7	5	7	6	6	6	2	1	3	1	5
302	5	5	5	6	6	6	6	6	6	6	6	5	5	5	4	4	4	5	5	5	6	6	6	5	5	5	5	2	1	3	1	5
96	5	5	5	6	7	7	5	5	5	4	4	4	4	4	5	5	5	4	3	2	5	5	4	4	4	4	4	1	5	4	4	4
374	5	4	5	6	6	6	6	7	7	6	6	6	6	6	4	5	5	6	6	6	6	6	5	5	6	5	5	2	1	3	1	5
60	5	4	5	6	5	6	7	7	7	6	6	5	4	5	4	3	3	4	4	3	7	7	3	6	6	6	6	2	2	3	5	4
124	5	4	4	6	6	6	6	7	7	5	4	6	6	5	4	3	4	6	6	6	7	6	4	6	6	6	6	2	1	3	1	5
305	5	6	5	5	7	7	7	7	7	6	6	7	7	7	7	7	7	7	7	6	6	5	6	7	6	7	5	2	4	3	2	4
44	5	5	6	6	6	6	6	6	6	6	6	6	6	6	6	6	6	7	7	6	6	7	7	7	6	7	7	2	2	3	2	2
231	5	5	6	6	6	6	6	6	6	5	6	5	6	6	5	6	6	6	6	6	6	5	5	6	5	6	6	2	3	3	4	4
21	5	6	5	6	5	7	5	7	7	4	6	5	6	6	5	5	5	6	6	5	6	5	1	4	4	6	3	1	1	3	2	5
155	5	4	5	5	6	7	6	6	7	6	5	4	5	4	5	3	5	6	6	5	5	6	4	5	4	5	4	2	4	3	2	6
272	5	5	3	7	7	5	3	7	7	7	6	6	5	6	5	5	6	6	6	7	6	6	6	7	7	6	4	2	1	3	1	5
214	5	6	4	5	5	7	6	5	6	6	5	5	6	4	4	4	5	6	5	5	4	5	5	4	4	4	5	1	2	3	5	4
258	5	5	5	5	6	6	6	5	5	5	5	5	5	4	5	5	5	5	5	5	5	6	6	5	5	5	5	2	1	3	2	5
342	5	5	5	5	5	6	6	7	5	5	5	5	5	5	5	5	5	4	5	5	5	5	5	5	5	4	5	2	3	3	5	4
168	5	5	4	6	6	5	6	5	6	6	6	6	7	6	6	6	5	4	5	6	5	6	6	5	5	6	6	1	3	3	4	1
203	5	7	4	6	6	5	5	6	7	5	4	6	7	7	5	4	5	6	6	7	6	7	7	4	7	6	5	2	1	3	1	5
110	5	4	4	5	5	6	6	6	6	6	5	4	6	6	4	4	5	5	5	5	5	5	4	4	5	4	4	1	3	3	4	4
262	5	6	4	4	5	6	6	7	6	6	4	5	6	5	6	5	5	6	4	5	6	6	5	7	5	6	5	2	1	3	2	5
55	5	4	5	6	5	5	5	5	6	5	6	3	5	4	4	4	4	5	6	5	7	5	7	3	2	1	3	2	1	3	2	4
277	5	6	6	5	5	6	5	6	6	6	4	4	5	4	4	4	4	6	4	3	4	6	4	5	6	6	4	1	1	4	1	5
148	5	4	4	4	5	7	5	7	7	6	6	6	6	4	5	5	5	2	2	2	6	6	4	5	5	6	4	1	3	1	1	6
315	5	6	5	5	5	5	5	7	7	7	6	6	6	6	6	6	6	6	6	5	6	6	6	6	6	6	6	2	2	3	3	6
279	5	6	5	5	5	5	5	7	7	7	7	5	6	6	5	4	4	6	6	4	5	5	3	4	6	4	5	2	2	3	3	4
304	5	5	5	5	5	5	5	5	5	5	5	4	5	5	4	4	5	5	5	6	6	6	5	5	5	5	5	2	3	3	4	4
388	5	5	5	5	5	5	5	6	6	7	5	5	4	4	5	5	5	5	5	5	6	6	5	5	5	5	5	2	3	4	5	6
344	5	5	5	5	5	5	5	5	5	5	5	5	4	5	5	5	5	5	5	5	4	5	4	4	4	4	4	2	3	3	5	4
105	5	5	5	5	5	5	5	5	5	5	5	5	5	5	5	5	5	5	5	5	5	5	5	5	5	5	5	2	3	3	4	4
398	5	4	4	5	5	5	5	7	7	7	6	5	5	5	5	5	5	6	6	6	5	5	5	4	4	5	4	1	1	3	1	5
393	5	7	6	4	5	5	4	5	5	4	4	6	6	6	4	4	5	6	6	4	4	5	4	5	6	5	5	1	1	3	1	5
18	5	6	5	5	5	5	4	4	7	6	5	6	6	6	5	5	5	5	5	5	5	5	4	4	4	4	3	2	1	3	2	4
345	5	5	5	5	5	5	5	5	5	4	4	4	4	4	4	5	4	5	4	5	5	5	5	4	4	4	4	2	2	4	5	3
373	5	5	5	5	5	5	5	5	7	7	6	5	5	5	5	5	5	4	4	4	5	5	4	4	5	4	4	1	1	3	2	6
181	5	4	4	5	5	5	5	5	5	5	4	5	6	6	5	4	6	6	6	5	5	5	4	5	4	4	5	2	1	3	2	5
129	5	3	4	5	5	5	4	5	5	5	5	3	3	3	4	4	3	4	4	3	4	5	4	4	4	4	4	2	1	4	1	5
228	5	5	4	5	5	5	4	4	4	5	4	4	5	4	4	3	4	4	5	5	5	5	4	4	4	4	5	2	2	4	2	5
340	5	4	4	5	5	5	4	5	4	5	4	6	5	4	5	4	5	4	5	5	5	4	4	6	5	4	5	2	3	2	2	2
141	5	5	5	4	5	5	4	5	5	5	4	6	6	6	6	6	6	7	5	5	6	6	6	6	6	6	6	2	1	3	1	5
135	5	4	4	4	4	4	4	5	4	5	5	4	5	5	3	3	4	4	3	3	3	3	3	4	3	4	4	1	1	3	1	5
52	4	5	5	7	7	7	7	6	7	7	6	6	6	5	6	6	6	7	6	7	6	5	4	5	6	6	6	2	2	4	4	4
142	4	6	6	7	7	7	7	7	7	7	7	7	7	7	5	5	5	7	7	7	5	7	5	6	6	6	6	1	1	4	1	5
197	4	6	5	7	7	7	6	7	7	7	5	6	7	7	7	5	7	7	7	6	7	7	5	7	7	6	7	2	1	2	1	5
257	4	4	4	7	6	7	7	7	7	7	7	7	7	7	6	4	4	7	7	7	7	7	7	7	6	6	6	1	3	3	3	1
317	4	3	5	7	7	7	6	6	7	7	7	7	5	5	6	6	6	6	6	7	6	6	6	5	5	5	6	2	1	3	1	5
251	4	4	4	6	7	7	6	6	7	7	6	6	6	7	6	7	5	6	6	6	7	7	7	7	7	6	7	2	1	2	1	5
247	4	5	5	7	7	7	6	6	6	7	7	5	7	6	7	5	5	5	5	6	7	7	7	7	6	7	6	2	2	4	3	4
237	4	5	5	7	7	7	6	6	6	5	4	4	5	4	5	4	6	6	4	5	6	6	6	3	5	4	4	2	3	4	4	6
233	4	5	4	7	7	7	7	5	5	6	4	6	6	5	6	6	5	5	4	6	5	6	6	5	6	5	6	1	4	3	4	4
287	4	7	7	7	4	7	7	7	7	7	7	6	7	7	4	4	4	7	6	7	7	7	3	7	4	4	7	1	2	3	2	4
167	4	7	4	7	7	6	6	7	7	4	4	6	7	6	4	6	6	7	6	7	7	7	5	5	7	6	7	1	2	3	2	4
215	4	6	5	6	6	7	6	6	6	7	6	5	4	5	5	4	6	5	6	6	6	6	6	5	7	5	6	2	2	3	3	4
79	4	5	5	7	6	7	7	7	7	7	6	5	5	7	5	4	6	6	7	6	4	6	5	5	6	4	4	2	1	3	1	5
150	4	6	4	7	7	5	7	7	7	7	4	5	6	6	5	6	7	6	4	5	7	6	5	6	5	4	6	1	2	3	4	4
190	4	4	4	7	6	5	7	6	7	6	5	6	5	5	4	4	5	5	6	5	5	6	6	6	5	4	5	1	1	3	1	5
133	4	7	7	7	7	7	5	7	7	7	5	5	7	6	6	4	5	6	7	7	7	7	7	4	6	7	7	2	2	4	1	5
322	4	5	4	6	5	6	7	6	7	7	6	7	5	6	2	5	5	6	4	7	7	7	6	6	6	7	7	1	3	3	3	4
389	4	4	4	5	7	7	7	7	7	6	5	5	6	6	7	5	3	5	4	6	6	6	7	6	6	6	6	2	3	4	5	3
201	4	5	5	6	5	6	7	6	7	6	6	6	6	6	5	5	6	5	5	6	6	5	6	6	6	5	6	2	1	3	1	5
346	4	6	4	6	6	6	6	6	6	6	6	4	5	4	4	5	5	4	4	5	5	6	5	5	5	5	4	1	1	3	1	4
22	4	4	4	6	6	7	6	5	7	5	6	5	4	3	5	4	4	7	4	5	6	5	6	4	6	5	5	2	2	4	3	4
256	4	5	3	6	6	6	7	6	7	7	5	3	2	4	4	3	3	5	4	4	4	6	4	2	4	2	4	2	3	4	3	4
123	4	4	4	6	6	7	5	6	6	6	5	5	5	6	5	4	4	5	4	4	4	5	6	4	6	5	4	1	1	4	1	5
19	4	3	4	7	6	5	7	7	7	5	5	2	2	4	4	4	4	5	5	4	5	5	5	6	6	5	4	2	2	3	5	4
101	4	5	5	5	6	5	7	5	5	4	4	5	4	5	5	4	6	6	5	5	6	6	5	5	6	4	5	2	1	2	1	5
376	4	4	5	6	6	6	6	5	5	5	5	4	5	4	4	5	5	5	5	5	4	4	4	5	4	4	4	1	3	3	4	4
343	4	5	4	6	5	6	6	5	5	5	4	5	5	5	4	4	4	5	5	4	4	4	5	4	4	5	4	2	3	4	5	4
221	4	5	2	6	6	7	5	5	7	7	5	5	6	5	5	5	6	6	7	7	5	7	7	7	6	7	6	2	1	3	1	5
349	4	4	3	6	6	6	6	6	5	6	5	4	4	4	4	5	4	5	4	4	4	6	4	3	5	3	4	2	4	3	2	6
115	4	4	4	5	4	7	7	7	7	4	5	6	6	6	7	7	7	7	7	7	5	7	5	5	5	5	5	2	2	1	5	6
204	4	5	6	6	5	6	6	4	4	4	4	5	6	5	4	5	4	5	4	4	5	4	4	5	5	4	4	2	1	2	1	6
189	4	4	5	5	6	6	6	5	7	5	4	5	7	5	4	4	4	5	5	6	5	4	5	4	5	4	5	2	1	3	1	5
294	4	5	4	5	6	6	6	5	6	4	6	4	4	6	6	6	6	6	6	6	6	6	6	6	6	5	4	2	4	3	4	3
10	4	4	4	5	5	6	6	4	5	4	4	4	4	3	4	3	5	6	5	6	6	5	6	5	5	6	5	2	2	4	2	4
309	4	5	3	5	5	6	5	6	6	5	5	4	4	3	4	6	5	5	4	4	5	6	5	4	5	6	4	2	3	3	4	4
136	4	4	4	5	6	6	5	5	6	3	5	5	7	6	5	4	6	5	4	5	4	5	4	5	2	3	3	2	2	3	3	6
209	4	4	5	5	4	6	6	4	4	5	4	5	5	6	4	3	3	4	4	4	4	5	4	5	5	5	4	1	1	3	1	5
164	4	3	5	3	6	6	5	6	6	5	4	4	6	6	5	5	6	7	6	5	6	6	5	4	6	5	6	1	1	4	1	5
239	4	4	4	5	5	5	5	5	5	5	4	4	4	4	4	4	5	4	4	4	5	5	4	5	4	4	5	2	4	3	2	6
169	4	5	2	5	4	5	4	5	6	3	3	4	5	4	3	3	3	5	3	5	5	5	4	4	5	3	4	1	1	3	1	5
291	4	4	4	4	5	5	4	4	4	3	4	4	5	4	3	5	4	3	4	3	4	3	3	4	6	3	5	1	2	3	4	4
104	4	4	5	4	4	5	4	4	4	4	5	5	5	5	4	4	4	4	4	5	4	4	4	4	4	4	4	2	1	3	1	5
341	4	4	4	4	4	4	4	2	3	3	3	5	4	4	4	3	3	4	4	4	3	3	3	3	3	3	4	1	3	2	4	1
266	4	5	4	2	3	3	4	5	6	5	6	5	5	4	4	4	4	6	4	6	6	6	4	7	6	5	6	1	4	2	5	3
33	4	4	4	3	3	3	2	7	7	7	5	6	5	5	6	4	5	2	2	2	7	5	7	6	7	4	7	2	2	4	1	5
28	3	4	3	6	6	6	6	2	4	4	4	5	5	4	4	4	5	5	5	5	3	4	5	5	5	4	4	2	2	3	3	4
310	3	5	5	5	5	5	6	6	6	6	6	3	4	3	3	2	5	5	5	5	3	3	3	5	5	3	3	2	3	3	4	4
222	3	4	4	5	5	5	5	4	3	4	4	3	2	3	4	4	3	5	5	5	5	5	5	4	3	4	4	2	4	4	5	6
290	3	3	3	5	5	6	5	7	7	6	6	5	4	5	3	3	3	6	4	4	5	6	6	5	5	4	4	2	2	3	4	4
250	3	4	5	5	5	4	5	5	4	4	3	7	4	5	3	4	6	5	5	7	3	3	2	3	6	5	7	2	1	2	2	5
159	3	5	4	4	5	5	5	6	6	6	6	3	5	5	6	3	3	6	4	6	6	6	6	6	6	4	4	2	4	3	2	4
103	3	5	2	5	4	4	4	5	4	4	4	5	6	3	4	3	3	3	2	5	5	5	3	6	3	4	6	1	1	3	4	4
223	3	3	3	3	4	3	3	3	3	4	3	5	4	4	3	3	3	4	4	4	5	4	5	4	3	3	5	1	3	3	5	6
269	2	4	3	7	7	7	6	5	6	4	4	5	3	5	3	4	3	5	6	6	5	5	3	3	4	2	2	1	1	4	1	5
